# Supplementary material for: Exploring the Role of Miniemulsion Nanodroplet Confinement on the Crystallization of MoO3: Morphology Control and Insight on Crystal Formation by In Situ Time-Resolved SAXS/WAXS
Source: Nanomaterials (Basel). 2023 Mar 14;13(6):1046. doi: 10.3390/nano13061046 (PMC10051643; doi:10.3390/nano13061046)
Supplement: Supplementary file 1 [file nanomaterials-13-01046-s001.zip]

Archive with 1 entries (1 files):
- nanomaterials-2264354-supplementary.pdf
